# Supplementary material for: Unveiling Secondary Mutations in Blended Phenotypes: Dual ERCC4 and OTOA Pathogenic Variants Through WES Analysis
Source: Int J Mol Sci. 2024 Dec 16;25(24):13471. doi: 10.3390/ijms252413471 (PMC11679737; doi:10.3390/ijms252413471)
Supplement: Supplementary file 1 [file ijms-25-13471-s001.zip]

Archive with 1 entries (1 files):
- ijms-3315401-supplementary.xlsx
