# Supplementary material for: Unveiling Secondary Mutations in Blended Phenotypes: Dual ERCC4 and OTOA Pathogenic Variants Through WES Analysis
Source: Int J Mol Sci. 2024 Dec 16;25(24):13471. doi: 10.3390/ijms252413471 (PMC11679737; doi:10.3390/ijms252413471)
Supplement: Supplementary file 1 [file ijms-25-13471-s001.zip › ijms-3315401-supplementary.xlsx]

## Sheet: Foglio1
		Failla et al- Supplementary Table 1
Comparison of the clinical features observed in ERCC4 patients reported in the literature with those of our patients
	Our patient IV-1	Our patient IV-2	Doi H. (P1)	Doi H. (P2)	Doi H. (P3)	Doi H. (P4)	Kashiyama K. (CS1USAU)	Kashiyama K. (XPCS1CD)	Bogliolo M. (FA104)	Bogliolo M. (1333)	Sijbers A. (XP42RO)	Mori T. (CALIF1010)	Shanbhag N (P1_3675)	Shanbhag N (P2_7356)	Niedernhofer LJ (P1)	Fassihi H. (XP72BR)	Fassihi H. (XP32BR)	Fassihi H. (XP24BR)	Carré G. (Case1)	Carré G. (Case2)	Marelli C (ATX412)	Nabouli I. (XP21)	Popp I. (3104)	Zhou E. (XP14PF)	Matsumura Y. (XP7KA)	Matsumura Y. (XP2YO)	Matsumura Y. (XP3YO)	Matsumura Y. (XP101OS)	Matsumura Y. (XP24KY)	Matsumura Y. (XP23OS)	Matsumura Y. (XP1TS)
ERCC4 Variant(s)	c.2176C>T;p.Arg726Cys homozygous	c.2176C>T;p.Arg726Cys homozygous	c.577del [p.Trp193Glyfs*6] /c.2395 C>T [p.Arg799Trp] compound heterozygous		c.715 G>C [p.Glu239Gln] homozygous	c.2395 C>T [p.Arg799Trp] homozygous	c.706T>C [p.Cys236Arg]/ c.1730_1731insA [p.Tyr577 *] compound heterozygous	c.706T>C [p.Cys236Arg]/ c.1765C>T [p.Arg589Trp] compound heterozygous	c.2065C>A [p. Arg689Ser]/c.1484_1488delCTCAA [p. Thr495Asnfs * 6] compound heterozygous	c.689T>C [p.Leu230Pro]/c.2371_2398dup28 [p.Ile800Thrfs * 24] compound heterozygous	R788W homozygous	c.2395C>T [p.Arg799Trp]/c.388+1164_792+795del [p.Gly130Aspfs*18] compound heterozygous	c.2395C>T [p.Arg799Trp]/c.1765C>T [p.Arg589Trp] compound heterozygous	c.2395C>T [p.Arg799Trp]/c.1376C>A [p.Ser459*] compound heterozygous	c.458G>C [Arg153Pro] homozygous	c.1135C > T [p.Pro379Ser] homozygous	c.1135C > T [p.Pro379Ser]/c.1765C > T [p.Arg589Trp] compound heterozygous	c.1765C > T [p.Arg589Trp]/c.2395C > T [ p.Arg799Trp] compound heterozygous	c.2395C > T [p.Arg799Trp]/c.580_584+1delCCAAGG [p.Pro194_Arg195del] compound heterozygous	c.2395C>T [p.Arg799Trp] homozygous	c.2395C>T [p.Arg799Trp] homozygous	c.1762G>T [p.V588F] homozygous	c.793-2A > G [p.Thr265Valfs*13]/c.1765C > T[p.Arg589Trp] compound heterozygous	c.1831G>A [p.G611R]/c.2018-2A>C [?] compound heterozygous	c.1504G>A p.[Glu502Lys]/c.1586U>C [p.Ile529Thr] compound heterozygous	c.1699A>G p.[Thr567Ala]/c.1970delU [p.Val657Glufs*28] compound heterozygous	c.1469G>A p.[Arg490Gln]/c.1823U>C [p.Leu608Pro] compound heterozygous	c.675A>G p.[Ile225Met]/1537G>A[p.Gly513Arg] compound heterozygous	c.1360A>U p.[Arg454Trp]/c.1609_1618del [p.Asn537Argfs*8] compound heterozygous	c.1363_1364insA p.[Glu456Glyfs*8]/[?][?]	c.1812_1832del p.[Val605_Gly611del]/[?][?]
Other Variant			–	–	–	–	–	–	–	–	–	–	–	–	–	–	–	–	–	–	–	–	–	–	–	–	–	–	–	–	–
Sex	M	M	F	F	F	M	M	F	F	NA	M	F	F	F	M	M	M	F	F	M	M	F	F	M	F	F	M	F	M	F	F
Consanguinity	+	+	–	–	+	+	NA	–	–	NA	–	–	NA	NA	+	NA	NA	NA	NA	+	+	+	–	NA	NA	NA	NA	NA	NA	NA	NA
Age at examination	23	15	38	35	66	66	7	11	neonatally	5	10	35	46	52	15	9	7	30	23	40	67	26	51	NA	NA	NA	NA	NA	NA	NA	NA
Age of onset (years)	neonatally	neonatally	30	25	43	28	5	18 months	neonatally	5	10	5	NA	NA	NA	NA	NA	NA	30	42	Childhood	6	7	1	40	62	26	43	48?	45?	72
Symptoms at onset	Intrauterine growth failure,developmental delay, language delay, sunburn, cachexia, photophobia,conjunctival vasoinjection, freckling on face, genital area and dorsa of hands, telangiectasia on cheeks	Intrauterine growth failure, language delay, sunburn, photophobia,conjunctival vasoinjection, freckling on face, and dorsa of hands and telangiectasia on cheeks	Dysarthria, involuntary movement	Dysarthria	Gait instability	Gait instability, involuntary movement	Microcephaly,multiple unusual plantar warts on his hands and forearms	Intrauterine growth failure,developmental delay,sunburn	Fanconi Anemia,bilateral absent thumbs, microsomy, esophageal atresia, a ventrally translocated anus, and dysplastic and low-set ears	Fanconi Anemia,perinatal growth retardation, short stature, pronounced microcephaly,microsomy, café-au-lait spots, an ostium-primum defect, biliary atresia with fibrosis of the liver, bone marrow failure, and a positive chromosome-fragility test	Mild photophobia,conjunctival vasoinjection,irregularly pigmented macules and telangiectasia on cheeks, temples, and dorsa of hands	Failure to thrive,intellectually disabled.	infertility,skin photosensitivity,progressive memory and balance difficulties	photosensitivity with blistering skin lesions after limited sun exposure resulting in multiple facial lentigines and basal cell carcinomas as a teenager	dwarfism, cachexia, microcephaly,developmental delay	severe sunburn reactions	severe sunburn reactions	severe sunburn reactions	asymptomatic cerebellar atrophy	progressive unsteady gait,chorea	chorea	chromic maculas on sun-exposed area of her skin	thrombocytopenia and bilateral radial ray abnormalities including right thumb absence and severe left hypoplasia	freckle-like pigmentation	skin tumor (basal cell epithelioma)	skin tumor (squamous cell carcinoma)	skin tumor (keratoacanthoma)	skin tumor (basal cell epithelioma)	XP	XP	skin tumor (basal cell epithelioma)
Cognitive deterioration	yes	yes	+	+	+	+	NA	+	NA	NA	+	+	+	+	+	NA	NA	+	+	+	+	–	NA	–	–	–	–	–	+	–	–
Microcephaly	yes	yes	NA	NA	NA	NA	+	+	–	+	–	+	NA	NA	+	NA	NA	NA	NA	NA	NA	–	+	NA	NA	NA	NA	NA	NA	NA	NA
Eye movement	no	no	Saccadic	Smooth	Saccadic	Saccadic	NA	Saccadic	NA	NA	Saccadic	NA	NA	NA	NA	–	–	NA	hypometric saccades	saccadic	NA	NA	NA	NA	NA	NA	NA	NA	NA	NA	NA
Dysarthria	no	no	+	+	+	+	NA	+	NA	NA	+	NA	+	+	NA	NA	NA	+	NA	+	NA	NA	NA	NA	NA	NA	NA	NA	NA	NA	NA
Muscle tone	hypotonia	hypotonia	hypotonia	Normal	hypo	Normal, Gegenhalten +	NA	NA	NA	NA	NA	NA	NA	spasticity	hypotonia,dystrophia	NA	NA	NA	NA	spasticity	spasticity	NA	NA	NA	NA	NA	NA	NA	NA	NA	NA
Muscle weakness	yes	poor coordination	–	–	–	–	Muscle cramps in his hamstrings and calves	+	NA	NA	NA	NA	NA	NA	poor coordination	NA	NA	NA	NA	progressive unsteady gait	NA	NA	NA	NA	NA	NA	NA	NA	NA	NA	NA
Truncal ataxia	no	no	+	+	+	+	NA	+	NA	NA	+	NA	NA	+	+	NA	NA	+	+	+	+	NA	NA	NA	NA	NA	NA	NA	+	NA	NA
Limb ataxia	NA	NA	+	+	+	+	NA	+	NA	NA	+	NA	+	+	+	NA	NA	+	+	+	+	NA	NA	NA	NA	NA	NA	NA	+	NA	NA
Extrapyramidal signs	no	no	–	–	–	–	NA	Subtle pyramidal tract weakness distally with extensor plantar reflexes.	NA	NA	NA	NA	NA	NA	NA	NA	NA	NA	Pyramidal signs	Pyramidal signs	(+)Pyramidal signs	NA	NA	NA	NA	NA	NA	NA	NA	NA	NA
Involuntary movements	no	no	Choreiform movements	Choreiform movements	Choreiform movements	Choreiform movements	NA	Vertical nystagmus	NA	NA	mild chorea	NA	Chorea	Chorea,dystonia	NA	NA	NA	NA	Chorea	Chorea	Chorea	NA	NA	NA	NA	NA	NA	NA	NA	NA	NA
Sensory involvements	NA	NA	–	–	Mild impairment of vibration and position sense	–	NA	NA	NA	NA	Signs of central nerve conduction impairment	NA	NA	NA	NA	NA	NA	NA	NA	NA	NA	NA	NA	NA	NA	NA	NA	NA	NA	NA	NA
Hyperreflexia	yes patellar	yes patellar	+	+	+	+	NA		NA	NA	NA	NA	NA	NA	NA	NA	NA	NA	NA	NA	NA	NA	NA	NA	NA	NA	NA	NA	NA	NA	NA
Extensor plantar responses	no	no	–	–	–	–	multiple contractures in his feet	+	NA	NA	NA	NA	+	+	NA	NA	NA	NA	+	+	NA	NA	NA	NA	NA	NA	NA	NA	NA	NA	NA
multiple epiphyseal dysplasia	yes	yes	NA	NA	NA	NA	NA	NA	NA	NA	NA	NA	NA	NA	NA	NA	NA	NA	NA	NA	NA	NA	NA	NA	NA	NA	NA	NA	NA	NA	NA
scoliosis	yes	no	NA	NA	NA	NA	+	NA	NA	NA	NA	NA	NA	NA	+	NA	NA	NA	NA	NA	NA	NA	NA	NA	NA	NA	NA	NA	NA	NA	NA
Peripheral neuropathy (including nerve conduction study)	NA	NA	–	–	–	–	NA	NA	NA	NA	mild axonal polyneuropathy.	NA	Diffuse axonal sensorimotor polyneuropathy,neuropathy	–	NA	NA	NA	+	–	severe lower limb sensory axonal polyneuropathy	axonal and sensory motor polyneuropathy	–	NA	NA	NA	NA	NA	NA	NA	NA	NA
Photosensitivity (severe sunburn)	In childhood	In childhood	In childhood	In childhood	In childhood	–	+	+	–	–	+	NA	+	+	+	+	+	+	+	+	+	irritation mild	+	+	+	+	+	+	+	+	+
Solar lentigines/Freckles	deeply	yes	Normal~very mild	Mild	Normal~very mild	Mild	Deeply	Normal~very mild	–	–	+	+	+	+	+	+	–	+	+	+	+	NA	+	+	+	+	+	+	+	+	+
Hyperpigmentation	genital area	genital area	NA	NA	NA	NA	+	(+)and ive café-au-lait macules	–	–	(+)telangiectasia on cheeks, temples, and dorsa of hands.	NA	NA	NA	+	–	–	–	–	+	NA	+	+	NA	NA	NA	NA	NA	NA	NA	NA
Skin cancer	no	no	–	–	–	–	NA	NA	NA	NA	+	NA	–	+	–	–	–	–	–	–	NA	basal cell carcinoma	–	–	+	+	+	+	–	–	+
Hearing impairment	yes	yes	15, 5, 5, and 15 dB	NA	35, 32.5, 40, and 47.5 dB	NA, 50, NA, and 40 dB	+	+	NA	NA	–	NA	NA	+	+	NA	NA	+	NA	NA	–	NA	+	NA	NA	NA	NA	NA	NA	NA	NA
Anemia	no	no	–	–	–	–	NA	Pancytopenic with transfusion dependence	+	+	–	NA	NA	NA	+	NA	NA	NA	NA	NA	NA	NA	borderline thrombocytopenia and macrocytosis	NA	NA	NA	NA	NA	NA	NA	NA
Magnetic Resonance Imaging (MRI)	agenesis of the corpus callosum, dilation of the lateral ventricles	no	atrophy Cerebellar,Cerebral,Brain-stem	atrophy Cerebellar,Cerebral,Brain-stem	atrophy Cerebellar,Cerebral,Brain-stem	atrophy Cerebellar,Cerebral,Brain-stem	delayed myelination,basal ganglia T1 short	increased signal in the peritrigonal white-matter bilaterally	NA	NA	atrophy Cerebellar,Cerebral	enophthalmos, brain abnormalities, including white matter lesions	Severe global atrophy	Severe global atrophy and hyperostosis of the inner table	microcephaly with enlarged ventricles	NA	NA	progressive cerebellar ataxia	cerebellar ataxia, atrophy	cerebellar ataxia,Global cortical,subcortical and cerebellar atrophy	cortical and cerebellar atrophy	NA	Cerebral and cerebellar atrophy,Small pituitary gland Microangiopathic white matter signal changes	NA	NA	NA	NA	NA	NA	NA	NA
Electroencephalogram (EEG)	normal	normal	+	–	NA	+	NA	NA	NA	NA	–	–	NA	NA	mild generalized slowing	NA	NA	NA	NA	NA	NA	NA	NA	NA	NA	NA	NA	NA	NA	NA	NA
Others	Epilepsy in infancy, moderate intellectual disability, failure to thrive, dysmetria of the limbs, short stature, photophobia, conjunctival vasoinjection, bronchial asthma	mild intellectual disability, short stature, bronchial asthma	secondary amenorrhea	secondary amenorrhea	–	Epilepsy	deep-set eyes,bilateral astigmatism,circulatory problems,gastrostomy-jejunostomy tube for feeding,attention deficit hyperactivity disorder,learning disability	short stature,recurrent infections,hypertension,deep-set eyes, a prominent nose, small teeth,hypermetropia and bilateral blepharitis.Renal biopsy showed areas of focal segmental glomerular sclerosis and evident thickening of the capillary basement membrane.Interstitial fibrosis and tubular atrophy with glomerular shrinkage	bone marrow failure,bilateral absent thumbs, microsomy, esophageal atresia, a ventrally translocated anus, and dysplastic and low-set ears	perinatal growth retardation, short stature, microsomy, café-au-lait spots, an ostium-primum defect, biliary atresia with fibrosis of the liver, bone marrow failure, and a positive chromosome-fragility test	dysmetria of the limbs,Mild photophobia, occasional conjunctival vasoinjection,gonadal dysplasia,deficit attention and concentration	ovarian insufficiency and premature menopause. Complete dental extraction. Bilateral orbital atrophy,prominent brow, sunken orbits, and was legally blind, thin extremities and bilateral pes cavus and premature ageing	Mild dysphagia with tongue weakness and protrusion,Urinary incontinence,dementia,infertility	Optic discs pale,dementia	beaked nose,prominent brow and sunken orbits,enamel dysplasia,mild learning disabilities ,dwarfism, cachexia ,lose weight.optic atrophy and narrowing of the retinal vessels.hypertension,renal and liver abnormalities	NA	NA	sunken eyes and loss of subcutaneous fat	pes cavus	bilateral Babinski sign,dysexecutive troubles, and episodic and working memory dysfunction	NA	actinic keratosis,short stature	short stature,hypo-cellular bone marrow,Right thumb absent,Left thumb hypoplastic,Hip dislocation,Tibia torsion,Ectopic anus,Fatty liver with persistently elevated liver enzymes,Crossed kidney fusion ectopia, both kidneys on the right,Diabetes Type 1,early menopause,Café-au-lait spots	Ophthalmologic abnormalities	NA	NA	NA	NA	NA	NA	NA
Premature death	-	-	–	–	–	–	–	12	4	–	–	–	–	–	16	–	–	–	–	–	–	–	–	–	–	–	–	–	–	–	–
Bibliography
Doi H et al. J Hum Genet . 2018 Apr;63(4):417-423. doi: 10.1038/s10038-017-0408-5.
Kashiyama K et al Am J Hum Genet. 2013 May 2;92(5):807-19.doi: 10.1016/j.ajhg.2013.04.007
Bogliolo M et al Am J Hum Genet. 2013 May 2;92(5):800-6. doi: 10.1016/j.ajhg.2013.04.002
Sijbers A et al Cell. 1996 Sep 6;86(5):811-22. doi: 10.1016/s0092-8674(00)80155-5.
Shanbhag N et al Neurol Genet . 2018 Jun 8;4(3):e240. doi: 10.1212/NXG.0000000000000240
Niedernhofer LJ et al Nature. 2006 Dec 21;444(7122):1038-43. doi: 10.1038/nature0545
Fassihi H. et al Proc Natl Acad Sci U S A . 2016 Mar 1;113(9):E1236-45. doi: 10.1073/pnas.1519444113
Carré G et al J Neurol Sci. 2017 May 15:376:198-201. doi: 10.1016/j.jns.2017.03.021
Marelli C et al Hum Mutat . 2016 Dec;37(12):1340-1353. doi: 10.1002/humu.23063. Epub 2016 Sep 2
Nabouli I et al Front Genet. 2021 May 31:12:650639.doi: 10.3389/fgene.2021.650639
Popp I et al BMC Med Genet. 2018 Jan 11;19(1):7.doi: 10.1186/s12881-018-0520-1.
Zhou E et al J Dermatol . 2017 Jan;44(1):71-75.doi: 10.1111/1346-8138.13576.
Matsumura Y et al Hum Mol Genet. 1998 Jun;7(6):969-74. doi: 10.1093/hmg/7.6.969.
